# Supplementary material for: Structural Characterization, Antioxidant and Antitumor Activities of the Two Novel Exopolysaccharides Produced by Debaryomyces hansenii DH-1
Source: Int J Mol Sci. 2022 Dec 25;24(1):335. doi: 10.3390/ijms24010335 (PMC9820826; doi:10.3390/ijms24010335)
Supplement: Supplementary file 1 [file ijms-24-00335-s001.zip]

Archive with 1 entries (1 files):
- ijms-2108069-supplementary.pdf
